# Supplementary material for: Computational Investigation of Environment-Noise Interaction in Single-Cell Organisms: The Merit of Expression Stochasticity Depends on the Quality of Environmental Fluctuations
Source: Sci Rep. 2018 Jan 10;8:333. doi: 10.1038/s41598-017-17441-8 (PMC5762857; doi:10.1038/s41598-017-17441-8)
Supplement: Supplementary file 1 — Supplementary Table [file 41598_2017_17441_MOESM1_ESM.xls]

## Sheet: Sheet1
Computational Investigation of Environment-Noise Interaction in Single-Cell Organisms: The Merit of Expression Stochasticity Depends on the Quality of Environmental Fluctuations
Anja Lück (1), Lukas Klimmasch (2) , Peter Großmann (1) , Sebastian Germerodt (1,+) , and
Christoph Kaleta (3,+,*)
1 Department of Bioinformatics, Friedrich Schiller University, Jena, 07743, Germany
2 Group Theoretical Systems Biology, Friedrich Schiller University, Jena, 07743, Germany
3 Research Group Medical Systems Biology, Institute for Experimental Medicine, Christian-Albrechts-University, Kiel, 24105, Germany
* c.kaleta@iem.uni-kiel.de
+ these authors contributed equally to this work
Comparisons of mean required update steps to reach a preset number of generations (reachedXXXX) were done using unpaired two-sided Mann-Whitney-U-tests with confidence level 0.95.
All tests were done per parameter combination comparing 100 runs with stochasticity enabled with 100 runs with stochasticity disabled.
The false discovery rate (FDR) procedure of Benjamini er al. (2006) was applied to correct p-values after multiple testing.
constant environment		constant environment
		c1	c2	ratio reached250	p-value reached250	ratio reached500	p-value reached500	ratio reached1000	p-value reached1000	ratio reached1500	p-value reached1500	ratio reached2000	p-value reached2000	ratio reached2500	p-value reached2500	ratio reached3000	p-value reached3000	ratio reached3500	p-value reached3500	ratio reached4000	p-value reached4000	ratio reached4500	p-value reached4500	ratio step	p-value step
		0.5	0.5	1.00177	2.51086e-27	1.00113	3.7574e-24	1.00069	4.95508e-19	1.00048	1.06663e-13	1.00043	1.06663e-13	1.00041	5.96646e-12	1.00037	2.17653e-11	1.00032	1.56523e-09	1.00031	3.93961e-09	1.00029	2.90256e-08	1.00026	1.82159e-07
		0.5	1	1.01511	7.22083e-21	1.01072	5.21367e-20	1.00694	2.86029e-20	1.00559	1.89484e-22	1.00469	1.05615e-21	1.00428	1.05615e-21	1.00401	1.69897e-23	1.00379	1.78992e-23	1.00357	7.38255e-23	1.00342	2.80276e-23	1.00328	2.80276e-23
		0.5	2	1.01155	1.33762e-14	1.01012	1.28034e-20	1.00685	3.7574e-24	1.00553	1.65781e-25	1.00485	3.92638e-25	1.00431	1.65781e-25	1.00406	2.22024e-26	1.0038	2.22024e-26	1.00351	3.65716e-26	1.00334	6.94832e-26	1.00325	7.90005e-26
		1	0.5	1.01631	7.65862e-23	1.01173	2.51479e-25	1.00732	1.31003e-25	1.00584	5.20757e-25	1.00489	1.20733e-24	1.00443	3.36352e-24	1.00398	3.36352e-24	1.00361	7.38255e-23	1.00343	2.37923e-23	1.00324	1.69897e-23	1.0031	2.37923e-23
		1	1	1	NaN	1.00004	> 0.05	1.00006	> 0.05	1.00013	5.06586e-06	1.00004	> 0.05	1.00009	4.18906e-05	1.00006	0.0141877	1.0001	0.000132547	1.00007	0.00791232	1.0001	4.39646e-06	1.00011	1.57053e-05
		1	2	1.01061	5.31724e-18	1.00877	7.69301e-20	1.00647	1.20733e-24	1.00494	4.71191e-26	1.00434	1.23782e-26	1.0039	4.57913e-26	1.00356	5.32033e-26	1.00335	5.03039e-26	1.00315	2.22024e-26	1.00307	3.88335e-26	1.00284	7.74439e-26
		2	0.5	1.01105	2.81021e-15	1.00888	1.881e-18	1.00632	4.53348e-22	1.00527	3.7574e-24	1.00464	4.46501e-25	1.00408	4.46501e-25	1.00387	3.65716e-26	1.00363	1.23782e-26	1.00344	2.22024e-26	1.00334	9.33914e-27	1.00322	5.55695e-27
		2	1	1.01103	2.86029e-20	1.00949	6.93185e-21	1.00701	2.51479e-25	1.00539	6.94832e-26	1.00453	7.90005e-26	1.00401	3.88335e-26	1.00365	1.23782e-26	1.00344	1.23782e-26	1.00329	1.23782e-26	1.00313	9.33914e-27	1.00301	5.55695e-27
		2	2	1	NaN	1	NaN	1	NaN	1	NaN	1	NaN	1	NaN	1	NaN	1	NaN	1	NaN	1	NaN	1	NaN
deterministically alternating environment		deterministically alternating environment
d1	d2	c1	c2	ratio reached250	p-value reached250	ratio reached500	p-value reached500	ratio reached1000	p-value reached1000	ratio reached1500	p-value reached1500	ratio reached2000	p-value reached2000	ratio reached2500	p-value reached2500	ratio reached3000	p-value reached3000	ratio reached3500	p-value reached3500	ratio reached4000	p-value reached4000	ratio reached4500	p-value reached4500	ratio step	p-value step
1	1	0.5	0.5	1.00372	1.09373e-17	1.00313	9.48656e-12	1.00293	2.39047e-11	1.00309	8.34106e-14	1.00302	2.4176e-14	1.00289	2.18355e-15	1.00273	7.24591e-16	1.00268	2.40908e-16	1.00262	2.27828e-17	1.00256	1.02049e-17	1.00245	7.61323e-18
1	1	0.5	2	1.00379	8.47227e-20	1.00259	1.90791e-19	1.00184	8.74122e-19	1.00157	2.2445e-17	1.00143	2.12339e-18	1.00133	6.14811e-18	1.00133	7.64138e-19	1.00133	3.69801e-19	1.0013	5.09207e-19	1.00129	5.84184e-19	1.00123	3.57073e-19
1	1	2	0.5	1.00449	5.06827e-24	1.00285	9.49399e-20	1.00199	1.22841e-18	1.00178	4.51185e-18	1.00155	2.04771e-18	1.00137	1.02049e-17	1.00129	4.59721e-17	1.00118	1.01761e-15	1.00105	6.91269e-14	1.001	1.56475e-13	1.00095	4.7746e-12
1	1	2	2	1.00655	3.40658e-07	1.00543	1.51128e-06	1.00395	1.21285e-05	1.00319	2.46382e-05	1.00273	1.14318e-05	1.00213	0.000141688	1.00171	0.000880404	1.00144	0.00195752	1.00122	0.00288196	1.00108	0.00797417	1.00096	0.024401
1	10	0.5	0.5	1.00421	1.31145e-22	1.00329	8.34531e-20	1.00228	7.07358e-15	1.00194	1.73406e-13	1.00169	6.57062e-13	1.00178	4.1432e-14	1.00171	2.52615e-13	1.00162	3.71681e-13	1.00167	5.42797e-15	1.00155	3.65349e-15	1.0015	6.47623e-15
1	10	0.5	2	1.00503	7.51437e-24	1.00307	3.27455e-21	1.0029	3.45013e-19	1.00241	2.9869e-19	1.00202	1.83059e-18	1.00191	2.48052e-17	1.00171	2.10087e-16	1.00159	2.95272e-16	1.00161	1.47498e-16	1.00151	3.49755e-16	1.00144	3.14236e-16
1	10	2	0.5	1.00176	1.54128e-11	1.00122	5.20732e-05	1.00103	3.24759e-05	1.00085	0.000165	1.00081	0.000124852	1.00086	2.56167e-05	1.00081	4.22841e-05	1.00082	2.19079e-05	1.00086	2.17095e-06	1.00079	6.62143e-06	1.00076	3.58439e-06
1	10	2	2	1.00541	1.31365e-23	1.0035	2.75647e-23	1.00324	1.69331e-21	1.00298	5.3762e-23	1.00256	3.13335e-22	1.00234	7.28906e-22	1.00223	3.24327e-22	1.00208	2.92712e-20	1.00191	1.57664e-20	1.00187	4.86298e-20	1.00173	6.53365e-20
1	100	0.5	0.5	1.0057	2.05422e-25	1.00399	5.69228e-24	1.00315	4.19588e-19	1.00271	9.61566e-18	1.00263	3.57073e-19	1.00263	9.6685e-20	1.00245	7.7938e-19	1.00243	3.65597e-19	1.00245	9.61328e-21	1.00238	1.0578e-20	1.00226	1.01108e-19
1	100	0.5	2	1.00589	1.28902e-27	1.00378	3.10529e-23	1.00279	7.07451e-21	1.00233	7.32935e-20	1.00204	1.56637e-18	1.00184	1.94989e-18	1.00173	2.67898e-17	1.00159	3.49786e-16	1.00147	4.76041e-15	1.00135	5.65064e-14	1.00121	4.51222e-12
1	100	2	0.5	1.00545	7.64138e-19	1.00343	8.27359e-18	1.00253	1.66576e-16	1.0025	1.02049e-17	1.00242	4.58021e-18	1.00229	1.55108e-18	1.00224	2.10087e-16	1.00218	9.5723e-18	1.00216	5.50915e-19	1.0021	2.46266e-18	1.00204	3.78402e-18
1	100	2	2	1.00644	4.38402e-24	1.00428	5.23186e-24	1.00322	9.74005e-21	1.00262	1.32759e-19	1.00242	5.59607e-19	1.00217	2.49488e-18	1.00201	5.63462e-18	1.00192	8.03022e-18	1.0018	1.01508e-17	1.00169	1.95536e-16	1.0016	1.95536e-16
10	1	0.5	0.5	1.00416	4.28882e-20	1.00279	3.26901e-18	1.00215	8.00583e-15	1.00186	2.4176e-14	1.00163	6.00024e-13	1.0018	2.96402e-14	1.00169	3.7604e-14	1.00167	2.4176e-14	1.00166	5.08103e-16	1.00155	7.55611e-15	1.00138	4.48071e-13
10	1	0.5	2	1.00193	7.08846e-10	1.00106	5.08977e-06	1.00107	0.000210624	1.00106	0.000108522	1.00093	0.000539404	1.00098	3.30764e-05	1.00089	0.000144376	1.00085	0.000253958	1.00089	6.81182e-05	1.00088	7.20926e-05	1.00089	3.03862e-05
10	1	2	0.5	1.00477	8.47916e-23	1.00314	6.40152e-22	1.00277	1.18673e-21	1.00196	1.7403e-21	1.00192	1.78768e-20	1.00181	2.12339e-18	1.00156	1.91814e-16	1.00138	2.02711e-14	1.00144	1.36007e-15	1.00139	1.49185e-15	1.00128	1.15065e-14
10	1	2	2	1.00428	9.30303e-21	1.00266	2.08202e-17	1.00294	2.06168e-21	1.00215	2.52191e-21	1.002	2.06168e-21	1.00194	2.28955e-20	1.00174	4.5292e-20	1.00165	4.28882e-20	1.00155	6.76319e-20	1.00146	9.45368e-19	1.00141	3.78402e-18
10	10	0.5	0.5	0.998072	3.05449e-08	0.998754	6.71359e-06	0.998804	2.57068e-06	0.998964	3.80213e-06	0.999062	1.56391e-05	0.999174	1.56811e-05	0.999238	4.49096e-06	0.999344	1.58098e-05	0.999358	3.98963e-06	0.999396	2.86967e-05	0.999413	1.33551e-05
10	10	0.5	2	0.998214	4.59681e-09	0.99922	3.46081e-09	0.997536	6.43666e-13	0.997809	1.10688e-09	0.998259	3.00782e-10	0.998446	1.67896e-08	0.9984	1.56933e-09	0.998322	3.16915e-10	0.998241	1.10084e-10	0.998352	2.8817e-11	0.998519	5.27537e-12
10	10	2	0.5	0.99964	0.0196261	0.997095	5.37749e-11	0.998164	6.94495e-13	0.998624	1.93464e-11	0.998651	5.29731e-09	0.998309	9.29755e-10	0.998164	5.53527e-10	0.998399	1.49902e-09	0.998407	8.31992e-10	0.998338	1.19219e-09	0.998242	1.33196e-09
10	10	2	2	0.97604	1.36065e-31	0.975782	1.39308e-31	0.975009	1.39308e-31	0.975006	1.39308e-31	0.976322	1.39308e-31	0.978215	1.39308e-31	0.979357	1.39308e-31	0.97937	1.39308e-31	0.98004	1.39308e-31	0.979244	1.39308e-31	0.979428	1.39308e-31
25	25	1	1	0.984744	2.77129e-25	0.98533	3.7824e-24	0.989327	1.51742e-19	0.990673	9.69187e-21	0.991692	5.68158e-19	0.992232	1.01108e-19	0.992404	7.14383e-21	0.992625	3.11909e-20	0.993038	2.16227e-22	0.993066	3.24718e-22	0.993051	1.36517e-23
100	1	0.5	0.5	1.0071	4.68731e-24	1.00422	1.62914e-20	1.00306	3.45013e-19	1.0028	1.51514e-18	1.00255	2.49488e-18	1.00245	1.29908e-18	1.00243	4.07283e-18	1.00241	2.59551e-19	1.00232	9.24563e-20	1.00221	7.33353e-19	1.00224	2.88224e-20
100	1	0.5	2	1.00644	2.54551e-22	1.00371	3.35276e-18	1.00282	1.37545e-18	1.00239	9.34384e-16	1.00227	1.34786e-15	1.00229	1.98221e-16	1.00226	6.4532e-17	1.00223	1.23112e-18	1.00223	8.87693e-19	1.00213	1.25127e-18	1.00201	7.06001e-18
100	1	2	0.5	1.00559	4.11344e-24	1.00367	1.15589e-22	1.00238	3.2468e-18	1.00195	2.50792e-17	1.00183	5.12489e-17	1.00178	1.94467e-18	1.0017	3.44274e-19	1.00157	4.78369e-18	1.00147	4.59721e-17	1.00145	1.22041e-16	1.0013	1.30775e-14
100	1	2	2	1.00487	9.57708e-21	1.00336	3.27455e-21	1.00261	5.31537e-23	1.00221	1.64157e-18	1.00192	2.76006e-16	1.00185	1.43542e-17	1.00164	1.98221e-16	1.00156	2.8694e-16	1.00147	5.92372e-17	1.00145	7.78625e-18	1.00138	2.33746e-17
100	100	0.5	0.5	1.01513	3.95123e-05	1.00763	0.00289638	1.00344	> 0.05	1.00118	> 0.05	1.00029	> 0.05	0.999487	> 0.05	0.999318	> 0.05	0.998882	0.0244869	0.998904	0.0150338	0.998707	0.00208001	0.99866	0.000203185
100	100	0.5	2	1.00697	4.22841e-05	1.00329	0.0441273	0.999817	> 0.05	0.997127	> 0.05	0.995225	> 0.05	0.995845	0.00617176	0.996024	2.1849e-05	0.997244	3.78972e-06	0.997125	2.02858e-07	0.996509	1.44544e-08	0.996081	3.67383e-09
100	100	2	0.5	1.00772	0.000537247	1.00172	> 0.05	0.996258	> 0.05	0.99539	> 0.05	0.995536	0.00141883	0.996901	1.676e-05	0.997171	3.92003e-08	0.996328	2.70314e-09	0.995495	5.14195e-11	0.99463	7.76789e-13	0.994274	8.34106e-14
100	100	2	2	1.01416	1.11951e-05	1.00242	> 0.05	0.996642	> 0.05	0.994119	0.00958579	0.991172	4.6564e-05	0.991359	5.01795e-06	0.991124	3.29291e-07	0.990225	1.40273e-09	0.989882	1.2599e-11	0.989819	4.56346e-11	0.989534	1.20313e-11
randomly alternating environment		randomly alternating environment
				ratio reached250	p-value reached250	ratio reached500	p-value reached500	ratio reached1000	p-value reached1000	ratio reached1500	p-value reached1500	ratio reached2000	p-value reached2000	ratio reached2500	p-value reached2500	ratio reached3000	p-value reached3000	ratio reached3500	p-value reached3500	ratio reached4000	p-value reached4000	ratio reached4500	p-value reached4500	ratio step	p-value step
				1.02288	> 0.05	1.02136	> 0.05	1.01988	> 0.05	1.01939	> 0.05	1.01909	> 0.05	1.01888	> 0.05	1.01859	> 0.05	1.01844	> 0.05	1.01844	> 0.05	1.01841	> 0.05	1.0183	> 0.05
